# Supplementary material for: Hand instrumentation provides improved tissue response over ultrasonic scaler and substantiates safe dental practice: An in vivo study in rats
Source: PLoS One. 2023 May 11;18(5):e0284497. doi: 10.1371/journal.pone.0284497 (PMC10174520; doi:10.1371/journal.pone.0284497)
Supplement: S1 Dataset — (XLSX) [file pone.0284497.s001.xlsx]

## Sheet: Planilha1
The quantification (M±SD) of the percentage of bone in the furcation (PBF) for each group and period
	HD 7 days	HD 15 days	HD 30 days	USD 7 days	USD 15 days	USD 30 days
Specimen 1	67.885	80.7674	81.6709	69.4003	79.5414	77.9793
Specimen 2	77.9282	81.9755	85.8546	77.3184	72.717	77.8871
Specimen 3	74.131	77.0158	95.7622	75.2568	73.4079	78.6518
Specimen 4	76.0032	81.1462	86.5037	71	63.0225	84.406
Specimen 5	66.6274	82.1567	85.9036	70	78.4816	77.9011
Specimen 6	73.9869	80.2262	87.4479	73.2439	72.1722	79.731
Specimen 7	76.0296	79.4956	90.8084	76.2876	73.0624	78.2695
Specimen 8	72.2539	80.1062	89.3898	72.0856	71.6373	80.3196
Specimen 9	67.2562	81.4621	83.7873	69.7002	79.0115	77.9402
Specimen 10	67.2562	81.8094	82.7291	65.7643	82.7631	87.6398
Mean	71.9358	80.6161	86.9857	72.0057	74.5817	80.0725
Standard deviation	4.30406	1.53819	4.17549	3.57089	5.59384	3.33182
